# Supplementary material for: Viscoelastic Response of Double Hydrophilic Block Copolymers for Drug Delivery Applications
Source: Polymers (Basel). 2025 Jul 2;17(13):1857. doi: 10.3390/polym17131857 (PMC12252078; doi:10.3390/polym17131857)
Supplement: Supplementary file 1 [file polymers-17-01857-s001.zip]

Archive with 1 entries (1 files):
- polymers-3707511-supplementary.pdf
